# Supplementary material for: Tau filaments with the Alzheimer fold in human MAPT mutants V337M and R406W
Source: Nat Struct Mol Biol. 2025 Mar 5;32(7):1297–304. doi: 10.1038/s41594-025-01498-5 (PMC12263442; doi:10.1038/s41594-025-01498-5)
Supplement: Supplementary file 4 — Statistical source data. [file 41594_2025_1498_MOESM4_ESM.xlsx]

## Sheet: figure3a
Hours	297-391	297-391	297-391	297-391 V337M	297-391 V337M	297-391 V337M	297:297V337M	297:297V337M	297:297V337M
0	569	526	567	537	679	657	694	628	680
10	430	440	480	497	493	512	513	535	504
20	407	445	463	505	487	496	506	529	487
30	424	441	455	498	477	487	518	508	477
40	427	431	452	491	481	497	514	495	473
50	414	441	454	494	473	484	502	514	480
60	420	439	452	480	474	502	512	517	484
70	422	436	459	487	549	523	507	508	459
80	422	433	442	521	890	650	487	510	472
90	416	426	445	661	2374	1173	501	551	471
100	407	430	443	1011	7094	2933	536	644	478
110	400	424	448	2007	13538	7031	607	915	536
120	397	426	447	4633	19930	11492	799	1712	680
130	405	434	446	9286	25383	16005	1313	3297	978
140	412	425	453	15145	30721	20365	2364	5449	1511
150	406	415	464	20922	39973	41090	3774	7544	2394
160	420	472	500	30784	59524	95089	5514	9599	3840
170	408	636	521	45387	73063	86404	7388	12691	5831
180	435	913	608	56709	78585	79330	9661	24257	8220
190	442	1123	790	61487	79534	75556	15460	46778	11015
200	488	2231	1375	67297	83910	73636	28250	65918	15330
210	648	5159	6382	68747	84752	71844	41887	77562	23064
220	1135	9199	22462	70346	94169	65614	53041	85469	32689
230	2574	14890	39709	81669	109349	74940	57776	91033	44404
240	5729	23118	53429	86258	106934	61691	59222	89329	51955
250	10029	27508	59937	84491	114741	52128	59505	77592	54831
260	15389	30111	62079	83678	111010	51861	61052	77054	61372
270	44915	29201	60667	83196	88861	45345	60622	78333	70786
280	71668	28954	60723	79465	77737	51572	59909	76547	76014
290	87520	29767	63840	78098	75446	50797	60702	68779	77928
300	100248	29914	65327	77454	77240	52656	63423	69473	77136
310	97310	29202	58570	77130	74967	50103	61376	69157	68026
320	105870	29028	56404	76592	75769	48232	64370	62297	63439
330	107280	28850	55559	76477	75731	50810	63081	54709	58754
340	110185	29009	52153	77835	77923	54021	66743	51370	58565
350	108858	28644	41954	76247	76036	46031	61417	44246	50527
360	109255	28766	44201	76791	71195	47579	61250	42783	47103
370	111350	27533	48545	78535	76072	51429	60913	41620	45042
380	110798	26829	49053	77302	69051	48150	58151	39810	43356
390	110396	26222	48543	78342	72390	57035	57829	43314	46567
400	113543	26321	46758	79384	75632	55275	58647	42426	44807
410	110201	25678	46237	60006	69831	48816	58146	40383	41444
420	110098	25227	46518	59750	71047	51214	57622	40409	39957
430	111354	25105	46216	59666	72335	49470	58654	41441	38094
440	111887	24952	46181	53988	69664	42301	57605	40145	38790
450	112459	25829	40510	59777	63728	50490	56237	41552	37689
460	113695	25506	45783	58805	67809	55895	57272	42110	38356
470	112297	25018	44652	59305	64701	54787	56802	42275	37770
480	114126	25030	44721	57073	61092	44112	57151	38213	33826
490	112399	24409	40448	54178	57567	44788	56249	37813	36614
500	112861	24151	40666	54468	56680	46298	56492	36940	36066
510	112599	23724	40601	54243	56331	48532	56019	37175	35962
520	113080	23855	40108	58919	56602	56015	56351	37869	37383
530	112341	24011	38508	56713	57324	50656	56242	39104	36118
540	115919	24381	39069	57408	57853	47920	56997	39869	35557
550	114980	23811	43310	57458	57663	48358	56289	38811	36017
560	115549	23570	41244	56914	55744	46032	56432	38779	35172
570	112580	22678	40974	53929	54708	44680	55009	38538	34552
580	114629	24628	36469	59071	62353	54004	53063	39534	35521
590	115793	24209	37886	53431	60834	44184	55485	38516	34733
600	113050	23415	40287	50794	59413	46155	54930	38524	35048
610	114204	23386	40156	50886	58235	45140	54283	37367	35344
620	113039	22852	39537	51579	57661	53950	53635	39046	36852
630	113043	22546	39533	49494	57076	45773	53609	36892	34995
640	113038	22121	39314	50811	56751	45742	53753	37439	33971
650	114049	23109	32790	51001	59998	50753	53304	37738	34233
660	114360	22525	34563	50901	61248	46469	54127	37267	34060
670	114186	22011	34160	49230	59164	42572	53918	36306	33448
680	114556	21854	33951	49444	58996	42584	53829	36254	34793
690	114291	21543	33908	49117	59086	42871	54195	36125	33596
700	111820	21491	33355	47604	57773	43155	52415	35622	32856
710	113137	21052	33642	47845	58347	44838	53195	36187	33704
720	113455	21003	33725	47813	58215	49939	53517	35820	33879
730	111576	21989	30407	47895	58742	46704	52779	35322	31192
740	113895	21820	30085	48866	58238	44603	53631	35305	33329
750	112969	21546	29470	47712	58184	44780	53113	35127	33109
760	115721	21480	30122	48839	57805	45275	53587	35390	32779
770	112721	21126	29362	47656	58215	51839	53569	35442	34099
780	112960	20935	29019	47996	57628	47608	52839	34765	31022
790	112916	21175	28996	48312	57616	50209	53498	35338	30846
800	112769	21046	28831	47592	57318	49620	52720	35333	31027
810	114358	22440	29693	48448	57955	49444	52624	34885	30824
820	112923	22073	29216	47974	58688	49389	52370	34966	31206
830	112734	22149	29104	47676	58682	46659	52203	34327	30061
840	113096	22285	29000	48235	58649	47765	52525	34966	28587
850	113043	22179	28445	47909	58037	46987	52146	34335	30631
860	112615	22006	28409	47462	58215	46680	51978	33930	27502
870	112949	21809	28307	47688	57798	46837	52112	33695	28363
880	113515	21950	28488	48311	58269	47522	53457	34477	30435
890	114098	21999	29130	48316	58164	46583	53782	34089	30344
900	114711	21895	28793	48064	58268	46740	52860	34182	28050
910	112703	21695	28428	47655	57755	47511	52488	34493	30304
920	113917	22355	29575	48468	58219	46724	52674	33828	28620
930	114981	22217	29457	49511	58488	47138	53184	34651	30754
940	115887	22268	29583	49073	59155	46800	53090	34434	29585
950	114331	22528	29691	49844	58591	47212	52942	34678	30229
960	115147	22682	30016	50348	58402	46678	52769	34107	27807
970	115066	22498	30099	49890	58240	46492	52703	33955	27527
980	113253	22494	29446	49659	57996	46568	52704	34261	29895
990	114925	22397	29707	50234	58086	46087	53228	34226	29738
1000	112638	22164	28841	49586	57921	46378	52439	33823	29320
1010	112321	22211	28846	48847	57531	46412	51584	33583	26473
1020	113950	22424	29146	49478	57831	46364	52655	34109	29753
1030	113266	22396	29322	49527	57842	46474	52980	34083	29596
1040	114850	24219	30167	49575	59001	57414	53222	34742	30414
1050	111447	23613	29140	47508	57188	47688	51948	33665	28785
1060	112306	20695	29030	48439	56182	48933	48329	34252	28537
1070	112162	20421	28998	48141	57421	46106	50475	34078	27837
1080	112614	20078	28599	48257	57998	44609	50474	33944	28358
1090	115051	20376	29363	49365	57764	44108	52138	34176	28187
1100	115571	19961	29262	48677	57683	43801	51775	33547	27427
1110	115122	19943	29050	48873	57577	43663	52019	33484	27321
1120	113904	19541	28701	47855	57587	43149	51148	33162	27179
1130	112635	19090	28044	47440	56724	42626	51067	33162	26948
1140	113361	19469	28778	47698	57470	43245	51841	33024	27104
1150	113756	19419	28708	47828	56987	43492	50668	32934	25290
1160	112979	19512	28714	47796	57037	43492	51354	32971	26672
1170	112178	19407	28411	47830	56158	42862	50607	32430	27608
1180	114071	19586	28814	48456	56415	43927	51399	32972	29246
1190	112086	19104	28174	47462	56889	42328	51642	32823	28424
1200	111971	18877	28297	47292	56277	41951	51370	32323	27774
1210	112226	18720	28235	47022	56102	41301	51565	32317	26458
1220	111694	18678	28283	46731	56284	41627	51468	32452	27953
1230	113387	18695	28730	47933	56133	41755	52217	32637	26786
1240	112252	18548	28272	47518	55683	41390	51489	32042	25581
1250	113118	18598	28353	47380	55969	41985	51880	32574	26771
1260	112308	18452	28358	47288	55661	41700	51658	32334	26732
1270	111916	18359	28504	46819	55952	41778	51364	32359	26766
1280	113330	19263	29133	47804	56311	41983	51934	32671	27905
1290	113044	19320	29023	47753	56156	41435	50955	32536	28013
1300	112789	19133	28895	47712	55922	41420	51118	32308	26352
1310	111947	18825	28402	46993	55987	41215	50693	32113	25343
1320	112088	18657	28562	47263	55983	41713	51119	32333	25959
1330	111377	18840	28672	47021	55693	41122	50898	32226	24309
1340	111993	18962	28804	46844	55932	40788	50660	31902	26466
1350	114729	19508	29631	47746	55727	41330	51690	32390	24740
1360	112009	18896	28687	47015	55987	41012	50996	32064	25188
1370	113033	19018	29038	47356	55588	41012	50823	32137	24586
1380	113270	19522	29223	47436	55326	40753	51054	32176	24199
1390	111996	19227	28799	46942	55786	40398	50440	32030	24568
1400	113016	19532	29142	47372	55740	40624	50765	32198	24355
1410	111835	19080	28806	46716	55479	40241	50499	32019	24056
1420	112230	19183	28918	46589	55808	40980	49186	31999	26526
