# Supplementary material for: Tau filaments with the Alzheimer fold in human MAPT mutants V337M and R406W
Source: Nat Struct Mol Biol. 2025 Mar 5;32(7):1297–304. doi: 10.1038/s41594-025-01498-5 (PMC12263442; doi:10.1038/s41594-025-01498-5)
Supplement: Supplementary file 8 — Unprocessed FSC. [file 41594_2025_1498_MOESM8_ESM.xlsx]

## Sheet: Extended Data Figure 10
				V337M PHF														V337M SF														V337M TF															R406W PHF
0.001001	1	resolution	FSC_full			FSC_half1			FSC_half2					corrected		resolution	FSC_full			FSC_half1			FSC_half2					corrected			resolution	FSC_full			FSC_half1			FSC_half2					corrected				resolution	FSC_full
0.003034	1	0.01	0.998588			0.999069				0.999052			0.001001	1		0.01	0.998212			0.998108				0.998169			0.001001	1			0.01	0.997691			0.997254				0.997118			0.001001	1				0.01	0.998628
0.006068	0.999999	0.01	0.998952			0.999081				0.999092			0.003034	0.999997		0.01	0.993091			0.992758				0.993206			0.003034	0.999999			0.01	0.996538			0.996561				0.996161			0.003034	0.999999				0.01	0.995954
0.009102	0.999995	0.0141421	0.99843			0.998414				0.998491			0.006068	0.999988		0.0141421	0.983687			0.982213				0.983598			0.006068	0.999988			0.0141421	0.9943			0.994536				0.993913			0.006068	0.999984				0.0141421	0.992831
0.012136	0.999989	0.0173205	0.996981			0.996887				0.99704			0.009102	0.999947		0.0173205	0.977689			0.97528				0.977406			0.009102	0.999953			0.0173205	0.992048			0.992445				0.991484			0.009102	0.999954				0.0173205	0.988705
0.01517	0.999971	0.02	0.994855			0.99454				0.994795			0.012136	0.999735		0.02	0.978063			0.976358				0.978049			0.012136	0.999921			0.02	0.988167			0.988625				0.987359			0.012136	0.999937				0.02	0.983678
0.018204	0.99993	0.0223607	0.993287			0.992729				0.993099			0.01517	0.999133		0.0223607	0.980867			0.980297				0.980764			0.01517	0.9998			0.0223607	0.988695			0.988963				0.988199			0.01517	0.999912				0.0223607	0.981147
0.021238	0.999906	0.0264575	0.993173			0.992851				0.993167			0.018204	0.998412		0.0264575	0.978424			0.978308				0.977849			0.018204	0.999545			0.0264575	0.988329			0.988394				0.987947			0.018204	0.999825				0.0264575	0.98132
0.024272	0.999902	0.0282843	0.992323			0.992301				0.992576			0.021238	0.998823		0.0282843	0.97251			0.972461				0.970123			0.021238	0.999377			0.0282843	0.984972			0.985193				0.984514			0.021238	0.999696				0.0282843	0.980787
0.027306	0.99988	0.0316228	0.990435			0.990746				0.990918			0.024272	0.998828		0.0316228	0.96512			0.964914				0.95884			0.024272	0.999265			0.0316228	0.985316			0.98564				0.984978			0.024272	0.999492				0.0316228	0.976569
0.03034	0.99989	0.034641	0.987716			0.988023				0.987967			0.027306	0.997847		0.034641	0.960086			0.960089				0.952326			0.027306	0.999378			0.034641	0.984062			0.984414				0.98379			0.027306	0.999349				0.034641	0.965791
0.033374	0.999926	0.0374166	0.985118			0.98519				0.984728			0.03034	0.997466		0.0374166	0.950349			0.951873				0.942695			0.03034	0.99949			0.0374166	0.980113			0.980214				0.980033			0.03034	0.999361				0.0374166	0.954918
0.036408	0.999898	0.0412311	0.977438			0.977018				0.975909			0.033374	0.99734		0.0412311	0.9156			0.919482				0.909097			0.033374	0.999354			0.0412311	0.972266			0.971905				0.972835			0.033374	0.99945				0.0412311	0.9347
0.039442	0.999736	0.043589	0.96333			0.96239				0.961313			0.036408	0.99624		0.043589	0.835734			0.839138				0.829974			0.036408	0.998683			0.043589	0.95468			0.954254				0.956101			0.036408	0.999288				0.043589	0.90521
0.042476	0.999491	0.0469042	0.945625			0.944787				0.944154			0.039442	0.994534		0.0469042	0.744327			0.740049				0.734491			0.039442	0.998122			0.0469042	0.932567			0.933211				0.933922			0.039442	0.998801				0.0469042	0.880113
0.04551	0.999305	0.05	0.925698			0.925759				0.925362			0.042476	0.992742		0.05	0.707709			0.694323				0.690398			0.042476	0.998737			0.05	0.91266			0.914625				0.913139			0.042476	0.998356				0.05	0.846732
0.048544	0.998966	0.052915	0.911013			0.911974				0.910677			0.04551	0.989467		0.052915	0.695658			0.674593				0.671591			0.04551	0.998768			0.052915	0.896886			0.898679				0.896189			0.04551	0.997619				0.052915	0.825458
0.051578	0.998595	0.0556776	0.900465			0.90163				0.899278			0.048544	0.983016		0.0556776	0.713649			0.699493				0.702437			0.048544	0.997924			0.0556776	0.869788			0.873607				0.869154			0.048544	0.996306				0.0556776	0.809594
0.054612	0.998275	0.0591608	0.89209			0.892355				0.889312			0.051578	0.975554		0.0591608	0.766606			0.763662				0.772843			0.051578	0.998096			0.0591608	0.844946			0.850444				0.848079			0.051578	0.99507				0.0591608	0.797479
0.057646	0.998548	0.06245	0.885636			0.886546				0.882602			0.054612	0.977193		0.06245	0.825793			0.827158				0.834808			0.054612	0.996763			0.06245	0.818777			0.824271				0.827967			0.054612	0.993674				0.06245	0.790819
0.06068	0.999062	0.0655744	0.887772			0.890482				0.88647			0.057646	0.980655		0.0655744	0.863967			0.862143				0.865005			0.057646	0.994002			0.0655744	0.800116			0.804567				0.812867			0.057646	0.993356				0.0655744	0.795192
0.063714	0.998985	0.0685565	0.893701			0.897893				0.894193			0.06068	0.98245		0.0685565	0.872557			0.865793				0.867173			0.06068	0.995214			0.0685565	0.812728			0.808197				0.817431			0.06068	0.994948				0.0685565	0.807538
0.066748	0.998574	0.0714143	0.902806			0.907767				0.904428			0.063714	0.982761		0.0714143	0.87888			0.872289				0.870658			0.063714	0.996111			0.0714143	0.840994			0.828862				0.837593			0.063714	0.995227				0.0714143	0.822998
0.069782	0.998052	0.074162	0.902853			0.909403				0.906357			0.066748	0.978521		0.074162	0.884258			0.880209				0.875672			0.066748	0.996288			0.074162	0.858836			0.846823				0.852369			0.066748	0.995132				0.074162	0.835608
0.072816	0.99776	0.0774597	0.901382			0.908583				0.906757			0.069782	0.97735		0.0774597	0.874537			0.871002				0.862215			0.069782	0.997217			0.0774597	0.866585			0.858347				0.861742			0.069782	0.994622				0.0774597	0.837956
0.07585	0.998145	0.0806226	0.901097			0.90847				0.907507			0.072816	0.981456		0.0806226	0.859744			0.859687				0.845958			0.072816	0.99814			0.0806226	0.870596			0.864205				0.867841			0.072816	0.995379				0.0806226	0.835343
0.078883	0.998448	0.083666	0.894241			0.899547				0.898192			0.07585	0.982258		0.083666	0.8522			0.851096				0.837874			0.07585	0.997985			0.083666	0.87599			0.871333				0.873662			0.07585	0.995373				0.083666	0.828356
0.081917	0.998096	0.0866025	0.89011			0.890337				0.889607			0.078883	0.979833		0.0866025	0.860474			0.856938				0.847372			0.078883	0.99714			0.0866025	0.880376			0.879104				0.880096			0.078883	0.996007				0.0866025	0.826296
0.084951	0.998197	0.0894427	0.886879			0.883407				0.883196			0.081917	0.979123		0.0894427	0.86432			0.860622				0.848868			0.081917	0.996431			0.0894427	0.883122			0.884783				0.884912			0.081917	0.995956				0.0894427	0.832936
0.087985	0.998547	0.0927362	0.883604			0.880725				0.880766			0.084951	0.984552		0.0927362	0.857258			0.857352				0.838918			0.084951	0.995988			0.0927362	0.874351			0.876374				0.876923			0.084951	0.995573				0.0927362	0.840151
0.091019	0.998655	0.0953939	0.875827			0.876268				0.87588			0.087985	0.985558		0.0953939	0.838624			0.840274				0.817157			0.087985	0.996205			0.0953939	0.857407			0.854621				0.856884			0.087985	0.995819				0.0953939	0.844343
0.094053	0.998485	0.0984886	0.860712			0.865536				0.864412			0.091019	0.983504		0.0984886	0.805386			0.805147				0.781284			0.091019	0.996542			0.0984886	0.833176			0.822559				0.826251			0.091019	0.995994				0.0984886	0.829095
0.097087	0.998373	0.101489	0.835329			0.844157				0.842823			0.094053	0.980697		0.101489	0.777451			0.777095				0.75732			0.094053	0.996645			0.101489	0.809826			0.791453				0.795876			0.094053	0.995603				0.101489	0.811516
0.100121	0.998104	0.104881	0.816474			0.822115				0.822516			0.097087	0.977462		0.104881	0.765136			0.760861				0.740095			0.097087	0.996517			0.104881	0.782899			0.756303				0.76116			0.097087	0.994909				0.104881	0.782329
0.103155	0.997135	0.107703	0.797717			0.798645				0.800818			0.100121	0.977494		0.107703	0.766462			0.75371				0.7312			0.100121	0.996181			0.107703	0.762743			0.729284				0.733544			0.100121	0.993869				0.107703	0.76912
0.106189	0.996464	0.110905	0.799224			0.797231				0.799303			0.103155	0.978914		0.110905	0.770074			0.74582				0.729732			0.103155	0.996473			0.110905	0.760755			0.729934				0.733657			0.103155	0.992362				0.110905	0.764847
0.109223	0.996292	0.113578	0.799524			0.793253				0.795528			0.106189	0.97905		0.113578	0.775439			0.740405				0.731578			0.106189	0.996167			0.113578	0.766455			0.743444				0.746678			0.106189	0.991824				0.113578	0.761933
0.112257	0.995687	0.116619	0.785729			0.77059				0.772495			0.109223	0.97598		0.116619	0.785906			0.751124				0.748065			0.109223	0.994619			0.116619	0.767955			0.747334				0.75186			0.109223	0.990846				0.116619	0.734619
0.115291	0.995364	0.12	0.764386			0.745796				0.744151			0.112257	0.969157		0.12	0.775708			0.754505				0.753324			0.112257	0.993783			0.12	0.769974			0.751192				0.755869			0.112257	0.989075				0.12	0.689519
0.118325	0.994894	0.122882	0.750824			0.7375				0.734223			0.115291	0.960994		0.122882	0.766664			0.755631				0.755354			0.115291	0.994559			0.122882	0.772598			0.762196				0.765579			0.115291	0.989568				0.122882	0.681298
0.121359	0.993396	0.126095	0.764739			0.760216				0.758786			0.118325	0.949352		0.126095	0.758712			0.74011				0.739304			0.118325	0.995105			0.126095	0.759235			0.760798				0.76167			0.118325	0.988375				0.126095	0.687779
0.124393	0.992442	0.128841	0.781255			0.782126				0.781355			0.121359	0.937227		0.128841	0.751564			0.713845				0.71599			0.121359	0.995288			0.128841	0.740682			0.743561				0.742734			0.121359	0.986534				0.128841	0.711812
0.127427	0.991843	0.131909	0.803833			0.802456				0.802663			0.124393	0.926259		0.131909	0.754993			0.709501				0.714994			0.124393	0.994736			0.131909	0.724823			0.71448				0.712868			0.124393	0.983271				0.131909	0.748779
0.130461	0.990396	0.134907	0.827927			0.819551				0.822963			0.127427	0.910879		0.134907	0.768301			0.727246				0.733675			0.127427	0.992699			0.134907	0.721883			0.697741				0.697478			0.127427	0.981004				0.134907	0.76931
0.133495	0.987892	0.138203	0.835734			0.821299				0.825261			0.130461	0.716427		0.138203	0.771798			0.746014				0.74345			0.130461	0.989694			0.138203	0.721169			0.694954				0.698612			0.130461	0.979664				0.138203	0.771212
0.136529	0.986204	0.141067	0.842566			0.823821				0.828379			0.133495	0.767965		0.141067	0.769872			0.75812				0.730974			0.133495	0.986415			0.141067	0.708964			0.684519				0.690483			0.133495	0.976496				0.141067	0.780211
0.139563	0.987685	0.144222	0.849681			0.832197				0.838299			0.136529	0.788044		0.144222	0.780035			0.769567				0.717894			0.136529	0.984115			0.144222	0.718142			0.695986				0.700062			0.136529	0.972704				0.144222	0.794636
0.142597	0.986747	0.147309	0.848306			0.832925				0.843042			0.139563	0.77172		0.147309	0.797558			0.780883				0.722798			0.139563	0.983936			0.147309	0.738745			0.719126				0.723022			0.139563	0.96509				0.147309	0.80129
0.145631	0.985311	0.150333	0.846124			0.83063				0.839963			0.142597	0.782382		0.150333	0.79728			0.77966				0.729817			0.142597	0.983061			0.150333	0.754102			0.731841				0.738767			0.142597	0.958176				0.150333	0.820711
0.148665	0.98667	0.153297	0.856644			0.841032				0.846008			0.145631	0.804495		0.153297	0.780402			0.771773				0.734906			0.145631	0.982157			0.153297	0.76657			0.750314				0.759091			0.145631	0.952898				0.153297	0.847907
0.151699	0.987918	0.156205	0.866961			0.852869				0.855621			0.148665	0.812121		0.156205	0.775409			0.772316				0.744882			0.148665	0.9848			0.156205	0.777555			0.76891				0.77985			0.148665	0.95641				0.156205	0.863174
0.154733	0.987629	0.159374	0.878539			0.866494				0.868615			0.151699	0.836587		0.159374	0.782531			0.776543				0.757891			0.151699	0.985792			0.159374	0.803324			0.7929				0.802042			0.151699	0.964279				0.159374	0.872783
0.157767	0.986778	0.162173	0.885166			0.874539				0.876649			0.154733	0.849203		0.162173	0.794331			0.785112				0.771014			0.154733	0.984289			0.162173	0.834197			0.817998				0.825204			0.154733	0.956237				0.162173	0.882907
0.160801	0.984048	0.165227	0.884401			0.874545				0.877602			0.157767	0.851974		0.165227	0.803808			0.79946				0.77055			0.157767	0.984649			0.165227	0.858502			0.843649				0.848875			0.157767	0.961825				0.165227	0.879919
0.163835	0.982808	0.168523	0.881598			0.874485				0.877433			0.160801	0.846124		0.168523	0.82332			0.822626				0.776302			0.160801	0.9866			0.168523	0.88076			0.869053				0.872861			0.160801	0.96027				0.168523	0.878737
0.166869	0.985112	0.171464	0.876904			0.873093				0.874572			0.163835	0.844967		0.171464	0.835868			0.829283				0.78412			0.163835	0.984761			0.171464	0.890936			0.880807				0.884074			0.163835	0.959347				0.171464	0.878237
0.169903	0.986865	0.174356	0.880163			0.879019				0.879238			0.166869	0.861747		0.174356	0.841932			0.820285				0.79366			0.166869	0.981519			0.174356	0.895833			0.886587				0.88992			0.166869	0.961204				0.174356	0.883824
0.172937	0.988908	0.177482	0.892662			0.890846				0.890899			0.169903	0.875724		0.177482	0.860338			0.819543				0.80578			0.169903	0.978642			0.177482	0.908766			0.898809				0.902054			0.169903	0.962746				0.177482	0.897693
0.175971	0.98958	0.180555	0.904422			0.902648				0.901908			0.172937	0.888555		0.180555	0.887301			0.828033				0.8169			0.172937	0.982219			0.180555	0.91924			0.908792				0.910858			0.172937	0.969964				0.180555	0.90516
0.179005	0.988245	0.183576	0.90431			0.902387				0.901103			0.175971	0.892518		0.183576	0.900226			0.828967				0.814467			0.175971	0.989225			0.183576	0.918509			0.910695				0.909539			0.175971	0.972499				0.183576	0.902529
0.182039	0.986324	0.186548	0.906407			0.906004				0.903928			0.179005	0.888787		0.186548	0.895526			0.811582				0.797845			0.179005	0.991655			0.186548	0.911809			0.906776				0.90103			0.179005	0.969332				0.186548	0.909327
0.185073	0.985383	0.189737	0.908541			0.909824				0.906751			0.182039	0.882045		0.189737	0.892374			0.794289				0.785558			0.182039	0.988052			0.189737	0.907231			0.902102				0.894753			0.182039	0.968029				0.189737	0.919726
0.188107	0.985334	0.192614	0.908675			0.910635				0.907124			0.185073	0.85418		0.192614	0.894748			0.780218				0.783504			0.185073	0.982668			0.192614	0.908838			0.90118				0.894459			0.185073	0.968189				0.192614	0.923316
0.191141	0.987855	0.195704	0.904106			0.906758				0.902948			0.188107	0.83252		0.195704	0.900439			0.777029				0.786123			0.188107	0.982659			0.195704	0.907546			0.897711				0.891308			0.188107	0.96919				0.195704	0.921059
0.194175	0.991488	0.198746	0.898197			0.901071				0.897766			0.191141	0.866731		0.198746	0.904521			0.775093				0.783615			0.191141	0.985111			0.198746	0.90169			0.891049				0.8855			0.191141	0.972083				0.198746	0.919
0.197209	0.993845	0.201742	0.892739			0.896255				0.893669			0.194175	0.920649		0.201742	0.901889			0.764453				0.770241			0.194175	0.987184			0.201742	0.895968			0.885889				0.88209			0.194175	0.978484				0.201742	0.914574
0.200243	0.995053	0.204695	0.882964			0.88671				0.884273			0.197209	0.942678		0.204695	0.89512			0.749421				0.753304			0.197209	0.98946			0.204695	0.886024			0.875775				0.872274			0.197209	0.984323				0.204695	0.907969
0.203277	0.996036	0.207846	0.871304			0.87394				0.871275			0.200243	0.95183		0.207846	0.889661			0.731985				0.739812			0.200243	0.991426			0.207846	0.877446			0.86685				0.862077			0.200243	0.988101				0.207846	0.900153
0.206311	0.996776	0.21095	0.862468			0.864018				0.860148			0.203277	0.957046		0.21095	0.881934			0.715714				0.725989			0.203277	0.99274			0.21095	0.871034			0.860594				0.855431			0.203277	0.990436				0.21095	0.891605
0.209345	0.997	0.213776	0.861814			0.863859				0.858703			0.206311	0.95917		0.213776	0.877707			0.705117				0.715712			0.206311	0.993299			0.213776	0.869328			0.858274				0.853238			0.206311	0.991302				0.213776	0.888387
0.212379	0.996952	0.217025	0.856687			0.859215				0.85442			0.209345	0.958696		0.217025	0.871037			0.697344				0.706766			0.209345	0.993268			0.217025	0.867037			0.853569				0.850302			0.209345	0.990763				0.217025	0.883707
0.215413	0.99658	0.22	0.851843			0.854745				0.850617			0.212379	0.958002		0.22	0.862			0.68855				0.694822			0.212379	0.993322			0.22	0.862941			0.846362				0.844858			0.212379	0.990652				0.22	0.881402
0.218447	0.996135	0.222935	0.852151			0.856599				0.852779			0.215413	0.955916		0.222935	0.854722			0.680546				0.684762			0.215413	0.993328			0.222935	0.858484			0.841022				0.839404			0.215413	0.990228				0.222935	0.881134
0.221481	0.995461	0.226053	0.846906			0.851787				0.849344			0.218447	0.950288		0.226053	0.844389			0.667959				0.675246			0.218447	0.993183			0.226053	0.853035			0.835956				0.832369			0.218447	0.988143				0.226053	0.87368
0.224515	0.99389	0.229129	0.836757			0.839724				0.837413			0.221481	0.941974		0.229129	0.833248			0.648126				0.659924			0.221481	0.992837			0.229129	0.849158			0.832126				0.826767			0.221481	0.9854				0.229129	0.862981
0.227549	0.990701	0.232164	0.829525			0.830053				0.826879			0.224515	0.929643		0.232164	0.813679			0.625336				0.635134			0.224515	0.991338			0.232164	0.845803			0.828769				0.822766			0.224515	0.980424				0.232164	0.859368
0.230583	0.985589	0.23516	0.822211			0.820221				0.817298			0.227549	0.903916		0.23516	0.789946			0.605606				0.605861			0.227549	0.988607			0.23516	0.843728			0.827581				0.821165			0.227549	0.970771				0.23516	0.852866
0.233617	0.978226	0.238118	0.810142			0.807455				0.804384			0.230583	0.852677		0.238118	0.764252			0.586441				0.5761			0.230583	0.985351			0.238118	0.836909			0.819048				0.813047			0.230583	0.954283				0.238118	0.839977
0.23665	0.971726	0.241247	0.799449			0.797249				0.7926			0.233617	0.767217		0.241247	0.733427			0.562168				0.543647			0.233617	0.980954			0.241247	0.830335			0.808815				0.80293			0.233617	0.933201				0.241247	0.828186
0.239684	0.96978	0.244131	0.789896			0.78922				0.78308			0.23665	0.693369		0.244131	0.697137			0.530847				0.508256			0.23665	0.976451			0.244131	0.826217			0.800531				0.795412			0.23665	0.916771				0.244131	0.814913
0.242718	0.540298	0.247184	0.777519			0.777637				0.770352			0.239684	0.683557		0.247184	0.661607			0.503402				0.475623			0.239684	0.974306			0.247184	0.822924			0.794101				0.789561			0.239684	0.910147				0.247184	0.800912
0.245752	0.541174	0.2502	0.771856			0.769834				0.763775			0.242718	0.704195		0.2502	0.636973			0.488066				0.450882			0.242718	0.974264			0.2502	0.820234			0.78877				0.786922			0.242718	0.909739				0.2502	0.794811
0.248786	0.572495	0.253377	0.772383			0.767139				0.761576			0.245752	0.699018		0.253377	0.625022			0.482492				0.438004			0.245752	0.973083			0.253377	0.823197			0.791255				0.790714			0.245752	0.905923				0.253377	0.791884
0.25182	0.65899	0.25632	0.772776			0.765744				0.759359			0.248786	0.667205		0.25632	0.613452			0.475351				0.427352			0.248786	0.970464			0.25632	0.827868			0.796782				0.795034			0.248786	0.898997				0.25632	0.788443
0.254854	0.779328	0.259422	0.775813			0.769339				0.762327			0.25182	0.617039		0.259422	0.594561			0.456426				0.41048			0.25182	0.967127			0.259422	0.833988			0.804479				0.801614			0.25182	0.886039				0.259422	0.787771
0.257888	0.869777	0.262488	0.776792			0.770093				0.763755			0.254854	0.545624		0.262488	0.565888			0.437454				0.394981			0.254854	0.962536			0.262488	0.839624			0.809597				0.806306			0.254854	0.873501				0.262488	0.783521
0.260922	0.895092	0.265518	0.774712			0.76601				0.759991			0.257888	0.469395		0.265518	0.536752			0.414768				0.375083			0.257888	0.958291			0.265518	0.838496			0.806052				0.801904			0.257888	0.864004				0.265518	0.776967
0.263956	0.87297	0.268514	0.771155			0.761711				0.753957			0.260922	0.430079		0.268514	0.512154			0.395839				0.355418			0.260922	0.956816			0.268514	0.838165			0.804616				0.799905			0.260922	0.859264				0.268514	0.765254
0.26699	0.828981	0.271477	0.761545			0.752418				0.744892			0.263956	0.439799		0.271477	0.494977			0.382077				0.332857			0.263956	0.95751			0.271477	0.836334			0.802956				0.798125			0.263956	0.852871				0.271477	0.749142
0.270024	0.798106	0.274591	0.754304			0.744784				0.739327			0.26699	0.455107		0.274591	0.486456			0.370208				0.319671			0.26699	0.956315			0.274591	0.833215			0.803249				0.796624			0.26699	0.845384				0.274591	0.740767
0.273058	0.790663	0.277669	0.754501			0.744642				0.738896			0.270024	0.445314		0.277669	0.482641			0.354598				0.31444			0.270024	0.95412			0.277669	0.828631			0.802148				0.7936			0.270024	0.830056				0.277669	0.736878
0.276092	0.805072	0.280713	0.761117			0.751792				0.747132			0.273058	0.405362		0.280713	0.473704			0.332411				0.309232			0.273058	0.955115			0.280713	0.817592			0.792216				0.780524			0.273058	0.805803				0.280713	0.738824
0.279126	0.843151	0.283725	0.76192			0.754987				0.749991			0.276092	0.349854		0.283725	0.46337			0.312477				0.302886			0.276092	0.95442			0.283725	0.802117			0.776686				0.761191			0.276092	0.782998				0.283725	0.733487
0.28216	0.871374	0.286705	0.754625			0.747704				0.742524			0.279126	0.2903		0.286705	0.459168			0.312867				0.294947			0.279126	0.948279			0.286705	0.790348			0.764833				0.746958			0.279126	0.759377				0.286705	0.723617
0.285194	0.860813	0.289655	0.7489			0.739224				0.731273			0.28216	0.240235		0.289655	0.453993			0.317012				0.279723			0.28216	0.939779			0.289655	0.781			0.755044				0.738765			0.28216	0.722301				0.289655	0.713701
0.288228	0.804949	0.292746	0.744718			0.732774				0.718159			0.285194	0.221987		0.292746	0.447148			0.328139				0.265091			0.285194	0.76173			0.292746	0.780357			0.754581				0.740793			0.285194	0.680564				0.292746	0.704358
0.291262	0.730308	0.295804	0.739062			0.729398				0.707701			0.288228	0.221406		0.295804	0.436953			0.32239				0.255861			0.288228	0.809303			0.295804	0.778308			0.750987				0.739397			0.288228	0.64537				0.295804	0.683788
0.294296	0.662608	0.298831	0.725135			0.716016				0.692031			0.291262	0.221642		0.298831	0.420737			0.304261				0.249951			0.291262	0.828899			0.298831	0.779885			0.751307				0.741636			0.291262	0.608481				0.298831	0.666658
0.29733	0.635396	0.301828	0.717728			0.70477				0.683579			0.294296	0.215279		0.301828	0.397704			0.275957				0.239979			0.294296	0.816688			0.301828	0.775191			0.745247				0.734625			0.294296	0.565016				0.301828	0.644791
0.300364	0.649676	0.304959	0.700812			0.686363				0.661428			0.29733	0.194635		0.304959	0.35188			0.242195				0.208724			0.29733	0.792372			0.304959	0.768621			0.739183				0.724502			0.29733	0.544277				0.304959	0.620857
0.303398	0.67289	0.307896	0.677445			0.663527				0.633487			0.300364	0.162451		0.307896	0.30103			0.212994				0.171676			0.300364	0.778797			0.307896	0.764372			0.733282				0.716566			0.300364	0.520834				0.307896	0.582603
0.306432	0.686148	0.310966	0.638959			0.623086				0.592796			0.303398	0.117264		0.310966	0.250675			0.190871				0.131859			0.303398	0.790551			0.310966	0.759745			0.723298				0.708064			0.303398	0.487278				0.310966	0.524343
0.309466	0.649672	0.314006	0.598127			0.577924				0.553226			0.306432	0.076445		0.314006	0.218283			0.179791				0.11134			0.306432	0.803595			0.314006	0.758569			0.719259				0.70333			0.306432	0.450936				0.314006	0.474653
0.3125	0.57726	0.317017	0.553692			0.530979				0.511316			0.309466	0.0594		0.317017	0.185779			0.1693				0.08333			0.309466	0.784794			0.317017	0.76202			0.72328				0.707975			0.309466	0.399056				0.317017	0.442402
0.315534	0.486998	0.320156	0.534604			0.516123				0.485103			0.3125	0.062645		0.320156	0.173374			0.172999				0.074426			0.3125	0.764519			0.320156	0.771437			0.735421				0.720584			0.3125	0.325348				0.320156	0.434556
0.318568	0.431824	0.32311	0.526041			0.513916				0.467189			0.315534	0.050626		0.32311	0.175226			0.173835				0.075892			0.315534	0.752721			0.32311	0.776433			0.739894				0.72803			0.315534	0.266793				0.32311	0.428893
0.321602	0.428525	0.32619	0.525986			0.51473				0.46443			0.318568	0.033155		0.32619	0.187147			0.163932				0.089103			0.318568	0.752848			0.32619	0.767179			0.728052				0.716699			0.318568	0.247293				0.32619	0.419104
0.324636	0.463935	0.329242	0.531015			0.512763				0.47772			0.321602	0.016336		0.329242	0.202898			0.160739				0.103158			0.321602	0.749372			0.329242	0.752355			0.710604				0.699355			0.321602	0.267857				0.329242	0.40011
0.32767	0.486575	0.332265	0.526121			0.497551				0.479755			0.324636	0.017502		0.332265	0.196822			0.160317				0.091833			0.324636	0.736697			0.332265	0.73996			0.69622				0.685106			0.324636	0.286048				0.332265	0.387516
0.330704	0.486831	0.335261	0.520832			0.489873				0.475454			0.32767	0.038502		0.335261	0.187121			0.156811				0.087549			0.32767	0.725172			0.335261	0.730284			0.683829				0.674644			0.32767	0.271224				0.335261	0.388704
0.333738	0.466175	0.338231	0.518731			0.490413				0.470095			0.330704	0.039056		0.338231	0.1637			0.130432				0.085296			0.330704	0.707643			0.338231	0.719312			0.671201				0.662566			0.330704	0.224514				0.338231	0.390172
0.336772	0.438763	0.341321	0.518235			0.489152				0.464693			0.333738	0.016893		0.341321	0.125344			0.081169				0.080376			0.333738	0.677826			0.341321	0.709912			0.663683				0.650513			0.333738	0.167629				0.341321	0.378038
0.339806	0.413352	0.344384	0.505733			0.467144				0.449742			0.336772	0.003608		0.344384	0.097432			0.049859				0.073387			0.336772	0.647297			0.344384	0.698576			0.656956				0.634897			0.336772	0.143188				0.344384	0.361739
0.34284	0.372569	0.347419	0.471549			0.425296				0.418446			0.339806	-0.00598		0.347419	0.083177			0.040026				0.062948			0.339806	0.642638			0.347419	0.677659			0.639088				0.610023			0.339806	0.124937				0.347419	0.329427
0.345874	0.300967	0.350428	0.432758			0.381133				0.382128			0.34284	0.002287		0.350428	0.087842			0.04379				0.072771			0.34284	0.632606			0.350428	0.665066			0.624879				0.596928			0.34284	0.118121				0.350428	0.296861
0.348908	0.247071	0.353412	0.398655			0.341193				0.350872			0.345874	0.010873		0.353412	0.083488			0.03072				0.08818			0.345874	0.611716			0.353412	0.644468			0.598446				0.573298			0.345874	0.140977				0.353412	0.260209
0.351942	0.228172	0.356511	0.371859			0.311007				0.33011			0.348908	0.002195		0.356511	0.061795			0.008583				0.0929			0.348908	0.597215			0.356511	0.62939			0.575823				0.55313			0.348908	0.130823				0.356511	0.225316
0.354976	0.194959	0.359583	0.346125			0.289				0.30516			0.351942	-0.00181		0.359583	0.035544			-0.003265				0.07556			0.351942	0.552468			0.359583	0.620603			0.564479				0.53683			0.351942	0.08943				0.359583	0.20939
0.35801	0.159933	0.362491	0.329177			0.278235				0.285879			0.354976	-0.0013		0.362491	0.017199			-0.007135				0.049006			0.354976	0.482427			0.362491	0.612344			0.559895				0.5205			0.354976	0.089444				0.362491	0.20422
0.361044	0.139993	0.36565	0.31902			0.277206				0.272243			0.35801	-0.00374		0.36565	0.010238			-0.0054				0.035035			0.35801	0.43583			0.36565	0.613324			0.563606				0.512585			0.35801	0.108716				0.36565	0.205436
0.364078	0.134201	0.368646	0.299712			0.256122				0.25628			0.361044	-0.00863		0.368646	0.012633			-0.018044				0.03772			0.361044	0.402693			0.368646	0.613682			0.56383				0.50877			0.361044	0.082981				0.368646	0.200737
0.367112	0.114471	0.371618	0.275466			0.227538				0.235251			0.364078	-0.01816		0.371618	0.018631			-0.030955				0.054214			0.364078	0.379274			0.371618	0.615839			0.564814				0.510028			0.364078	0.029755				0.371618	0.190729
0.370146	0.109446	0.3747	0.254131			0.205156				0.208393			0.367112	-0.01212		0.3747	0.020207			-0.035182				0.060648			0.367112	0.387787			0.3747	0.607682			0.55113				0.501515			0.367112	0.007834				0.3747	0.180485
0.37318	0.079423	0.377757	0.238832			0.191938				0.186695			0.370146	-4.0612e-05		0.377757	0.035953			-0.017845				0.072487			0.370146	0.408207			0.377757	0.594688			0.534238				0.483852			0.370146	0.011956				0.377757	0.176297
0.376214	0.063446	0.380789	0.241005			0.19662				0.186124			0.37318	0.000314307		0.380789	0.061269			0.003548				0.082584			0.37318	0.40939			0.380789	0.582468			0.517367				0.46731			0.37318	0.038932				0.380789	0.171218
0.379248	0.061919	0.383797	0.244771			0.210214				0.184987			0.376214	-0.00166		0.383797	0.085277			0.019754				0.091993			0.376214	0.371167			0.383797	0.568385			0.497263				0.453857			0.376214	0.039958				0.383797	0.154787
0.382282	0.053735	0.386782	0.222976			0.202496				0.15644			0.379248	0.001443		0.386782	0.097124			0.034362				0.089076			0.379248	0.332143			0.386782	0.551562			0.475531				0.437055			0.379248	0.027626				0.386782	0.146261
0.385316	0.033061	0.389872	0.181938			0.173357				0.115851			0.382282	0.012892		0.389872	0.095557			0.051696				0.070364			0.382282	0.282389			0.389872	0.525406			0.447253				0.41501			0.382282	0.037226				0.389872	0.128702
0.38835	0.018821	0.392938	0.126394			0.125299				0.073478			0.385316	0.021667		0.392938	0.075485			0.057481				0.042974			0.385316	0.225946			0.392938	0.509372			0.427495				0.404399			0.385316	0.04086				0.392938	0.095054
0.391383	-0.00187	0.39598	0.073915			0.074081				0.04088			0.38835	0.017484		0.39598	0.053386			0.054132				0.024263			0.38835	0.21485			0.39598	0.500516			0.409755				0.402437			0.38835	0.028643				0.39598	0.080205
0.394417	-0.01377	0.398999	0.049896			0.05394				0.02644			0.391383	0.001899		0.398999	0.025627			0.040845				0.017411			0.391383	0.229928			0.398999	0.487779			0.396789				0.391097			0.391383	0.017329				0.398999	0.073911
0.397451	-0.00209	0.401995	0.038666			0.052682				0.009357			0.394417	-0.00781		0.401995	-0.004744			0.02713				0.015845			0.394417	0.239885			0.401995	0.474259			0.391258				0.374312			0.394417	0.02804				0.401995	0.063921
0.400485	-0.000430049	0.405093	0.026731			0.045263				-0.003651			0.397451	-0.00736		0.405093	-0.028001			0.023288				0.009406			0.397451	0.233743			0.405093	0.45457			0.390154				0.339453			0.397451	0.045785				0.405093	0.04631
0.403519	-0.00819	0.408044	0.007994			0.023838				-0.01168			0.400485	-0.000895919		0.408044	-0.049968			0.022673				-0.006075			0.400485	0.234883			0.408044	0.439251			0.388147				0.310657			0.400485	0.045446				0.408044	0.015263
0.406553	-0.01186	0.411096	-0.022272			-0.010867				-0.023928			0.403519	-0.01024		0.411096	-0.074129			0.015993				-0.026284			0.403519	0.227799			0.411096	0.42112			0.373413				0.286856			0.403519	0.033535				0.411096	-0.023651
0.409587	-0.01523	0.414126	-0.049812			-0.041585				-0.03894			0.406553	-0.01342		0.414126	-0.092571			0.003916				-0.039245			0.406553	0.188309			0.414126	0.393255			0.341426				0.263399			0.406553	0.014115				0.414126	-0.056398
0.412621	-0.0006309	0.417133	-0.061646			-0.053633				-0.046688			0.409587	-0.000715022		0.417133	-0.086233			0.00771				-0.03631			0.409587	0.177165			0.417133	0.367311			0.310263				0.247804			0.409587	0.007589				0.417133	-0.075759
0.415655	0.020911	0.420238	-0.068705			-0.055614				-0.052974			0.412621	0.00829		0.420238	-0.062325			0.026625				-0.022928			0.412621	0.197581			0.420238	0.343684			0.288713				0.230409			0.412621	0.014054				0.420238	-0.078817
0.418689	0.037514	0.423202	-0.069751			-0.052212				-0.055468			0.415655	0.009772		0.423202	-0.044306			0.039854				-0.010574			0.415655	0.226143			0.423202	0.337696			0.286408				0.222567			0.415655	0.019562				0.423202	-0.072174
0.421723	0.049774	0.426263	-0.063674			-0.041405				-0.05445			0.418689	0.006969		0.426263	-0.041455			0.026564				-0.00681			0.418689	0.247176			0.426263	0.336231			0.281611				0.224137			0.418689	0.021036				0.426263	-0.053903
0.424757	0.040529	0.429302	-0.055055			-0.02538				-0.054023			0.421723	0.003759		0.429302	-0.04289			0.01392				-0.013801			0.421723	0.236528			0.429302	0.33383			0.267586				0.235249			0.421723	0.02745				0.429302	-0.031232
0.427791	0.019572	0.432319	-0.04			-0.011026				-0.044738			0.424757	-0.00234		0.432319	-0.039271			0.016263				-0.019276			0.424757	0.225681			0.432319	0.327193			0.249377				0.245575			0.424757	0.02252				0.432319	-0.010199
0.430825	0.008276	0.435316	-0.024283			-0.002829				-0.029433			0.427791	-0.01095		0.435316	-0.036999			0.018801				-0.027618			0.427791	0.226103			0.435316	0.324782			0.238715				0.250145			0.427791	0.020756				0.435316	0.004242
0.433859	0.003342	0.438406	-0.012896			0.003454				-0.020781			0.430825	-0.01586		0.438406	-0.032734			0.015689				-0.025544			0.430825	0.197			0.438406	0.319622			0.236575				0.240839			0.430825	0.028473				0.438406	0.013053
0.436893	0.000985155	0.441475	-0.005957			0.010732				-0.018275			0.433859	-0.00237		0.441475	-0.020576			0.013624				-0.01778			0.433859	0.155437			0.441475	0.300627			0.225723				0.219458			0.433859	0.021925				0.441475	0.020368
0.439927	-0.00882	0.444522	0.002145			0.01829				-0.012185			0.436893	0.013028		0.444522	0.001174			0.023057				-0.007323			0.436893	0.125363			0.444522	0.28016			0.206975				0.203931			0.436893	0.01547				0.444522	0.025916
0.442961	-0.01003	0.447549	0.002011			0.018684				-0.01287			0.439927	0.016067		0.447549	0.018645			0.0294				0.002842			0.439927	0.090199			0.447549	0.2586			0.184353				0.193177			0.439927	0.013752				0.447549	0.041582
0.445995	3.67896e-05	0.450555	0.001984			0.020051				-0.018418			0.442961	0.009724		0.450555	0.025773			0.018318				0.011653			0.442961	0.054472			0.450555	0.239712			0.161981				0.185547			0.442961	0.021062				0.450555	0.065231
0.449029	0.003585	0.453542	0.005304			0.031035				-0.026123			0.445995	-0.00436		0.453542	0.029323			0.003992				0.01738			0.445995	0.040409			0.453542	0.220982			0.147233				0.169894			0.445995	0.017985				0.453542	0.082923
0.452063	-0.00616	0.456618	0.005811			0.030976				-0.027572			0.449029	-0.01243		0.456618	0.030691			-0.003487				0.022771			0.449029	0.044512			0.456618	0.206184			0.14017				0.155241			0.449029	-0.00652				0.456618	0.089663
0.455097	-0.02418	0.459674	0.002102			0.025212				-0.028455			0.452063	0.00656		0.459674	0.026518			-0.007518				0.028269			0.452063	0.045341			0.459674	0.194475			0.139815				0.143182			0.452063	-0.0225				0.459674	0.083473
0.458131	-0.02	0.462709	-0.003847			0.012348				-0.018524			0.455097	0.038072		0.462709	0.018509			-0.009684				0.028105			0.455097	0.041588			0.462709	0.177221			0.129098				0.132601			0.455097	-0.01261				0.462709	0.06877
0.461165	-0.00954	0.465725	-0.001856			0.011121				-0.010363			0.458131	0.036595		0.465725	0.012025			-0.011669				0.022018			0.458131	0.044668			0.465725	0.152063			0.113216				0.11396			0.458131	-0.00894				0.465725	0.053862
0.464199	-0.001	0.468722	0.003814			0.02669				-0.017564			0.461165	0.016002		0.468722	0.01016			-0.005097				0.012369			0.461165	0.025488			0.468722	0.129984			0.101021				0.09545			0.461165	0.010111				0.468722	0.045048
0.467233	0.003077	0.471805	0.005808			0.039044				-0.022906			0.464199	-0.0027		0.471805	0.018577			0.011892				0.006545			0.464199	0.010569			0.471805	0.122028			0.098045				0.086469			0.464199	0.011975				0.471805	0.045933
0.470267	-0.01095	0.474763	-0.004505			0.038498				-0.033223			0.467233	-0.00923		0.474763	0.018625			0.020782				3.2e-05			0.467233	0.011659			0.474763	0.127039			0.097602				0.090843			0.467233	-0.01387				0.474763	0.053259
0.473301	-0.01378	0.477807	-0.01137			0.031491				-0.030122			0.470267	-0.01486		0.477807	0.007634			0.020593				-0.010776			0.470267	0.010647			0.477807	0.133187			0.098333				0.096202			0.470267	-0.03222				0.477807	0.057227
0.476335	-0.02132	0.480833	-0.013108			0.022186				-0.020837			0.473301	-0.00696		0.480833	-0.014628			0.006686				-0.022014			0.473301	0.008615			0.480833	0.125009			0.093926				0.085584			0.473301	-0.02261				0.480833	0.048444
0.479369	-0.01341	0.483942	-0.003504			0.016976				-0.001468			0.476335	-0.00356		0.483942	-0.029039			-0.005266				-0.028974			0.476335	0.007416			0.483942	0.10315			0.079961				0.064291			0.476335	-0.01164				0.483942	0.035411
0.482403	0.004856	0.486929	0.007829			0.014017				0.019798			0.479369	-0.01229		0.486929	-0.028734			-0.013252				-0.037722			0.479369	0.006733			0.486929	0.075305			0.056143				0.044431			0.479369	-0.00714				0.486929	0.026497
0.485437	0.009247	0.49	0.020165			0.019849				0.034096			0.482403	-0.00837		0.49	-0.016906			-0.010292				-0.043285			0.482403	-0.00825			0.49	0.051728			0.035552				0.030117			0.482403	-0.01289				0.49	0.030441
0.488471	0.004543	0.493052	0.038161			0.030501				0.047519			0.485437	-0.00387		0.493052	0.000634			0.000464				-0.035787			0.485437	-0.01588			0.493052	0.040914			0.031161				0.019606			0.485437	-0.02455				0.493052	0.030874
0.491505	0.00923	0.496085	0.053732			0.038232				0.055847			0.488471	-0.00216		0.496085	0.013234			0.005831				-0.0268			0.488471	-0.02048			0.496085	0.04812			0.040957				0.021236			0.488471	-0.0185				0.496085	0.020422
0.494539	0.025082	0.499099	0.055595			0.037221				0.055001			0.491505	0.009607		0.499099	0.01226			-0.000765				-0.02911			0.491505	-0.01845			0.499099	0.06079			0.0557				0.027089			0.491505	-0.00689				0.499099	0.012845
0.497573	0.022154	0.502096	0.04713			0.037837				0.03776			0.494539	0.016749		0.502096	0.001043			-0.018873				-0.036178			0.494539	0.008169			0.502096	0.06444			0.060088				0.029539			0.494539	-0.0072				0.502096	0.013322
0.500607	0.010748	0.505173	0.032504			0.040023				0.007087			0.497573	0.025675		0.505173	-0.004804			-0.025267				-0.038506			0.497573	0.040091			0.505173	0.051528			0.048795				0.022839			0.497573	-0.00646				0.505173	0.015447
0.503641	-0.00513	0.508232	0.02275			0.038697				-0.009576			0.500607	0.021911		0.508232	-0.001783			-0.018631				-0.032444			0.500607	0.05021			0.508232	0.031139			0.034596				0.007092			0.500607	-0.01088				0.508232	0.015145
0.506675	-0.02143	0.511175	0.007713			0.025801				-0.01946			0.503641	0.008269		0.511175	-0.007312			-0.015727				-0.024801			0.503641	0.044841			0.511175	0.010113			0.022506				-0.010309			0.503641	-0.00609				0.511175	0.010942
0.509709	-0.02466	0.514296	-0.004984			0.014504				-0.026739			0.506675	0.007296		0.514296	-0.018063			-0.020719				-0.012785			0.506675	0.028377			0.514296	-0.007077			0.008789				-0.021287			0.506675	0.008662				0.514296	-0.001626
0.512743	-0.02388	0.517301	-0.010989			0.00618				-0.027946			0.509709	0.021225		0.517301	-0.021056			-0.026746				0.003386			0.509709	0.010116			0.517301	-0.012193			0.001603				-0.02029			0.509709	0.006898				0.517301	-0.012488
0.515777	-0.02222	0.520288	-0.006048			0.00665				-0.021597			0.512743	0.021105		0.520288	-0.012197			-0.021514				0.018435			0.512743	0.002721			0.520288	-0.009892			0.001094				-0.015568			0.512743	0.000417948				0.520288	-0.017179
0.518811	-0.01557	0.523355	-0.004697			0.001958				-0.014562			0.515777	0.018676		0.523355	0.000306			-0.007542				0.026007			0.515777	0.004119			0.523355	-0.004863			0.0078				-0.01462			0.515777	-0.000311799				0.523355	-0.013052
0.521845	-0.00346	0.526403	-0.005307			-0.000551				-0.01297			0.518811	0.019461		0.526403	0.005237			0.009281				0.022214			0.518811	-0.005			0.526403	-0.003677			0.006292				-0.012662			0.518811	0.003425				0.526403	-0.003022
0.524879	0.00292	0.529434	-0.011591			-0.006398				-0.015076			0.521845	0.009252		0.529434	0.008364			0.014249				0.020255			0.521845	-0.00338			0.529434	-0.006468			-0.006495				-0.006047			0.521845	-0.00656				0.529434	0.010154
0.527913	-0.00203	0.532447	-0.013016			-0.005666				-0.014104			0.524879	-0.0059		0.532447	0.01176			0.012508				0.014878			0.524879	0.000549914			0.532447	-0.009629			-0.021329				0.003458			0.524879	-0.01879				0.532447	0.025736
0.530947	-0.00922	0.535537	-0.013152			-0.005611				-0.010575			0.527913	-0.019		0.535537	0.011648			0.003887				0.010599			0.527913	0.001735			0.535537	-0.014303			-0.036021				0.011869			0.527913	-0.01099				0.535537	0.044711
0.533981	-0.00225	0.538516	-0.014277			-0.013522				-0.005667			0.530947	-0.02595		0.538516	0.003541			-0.000682				0.005414			0.530947	0.014772			0.538516	-0.01961			-0.044335				0.013078			0.530947	0.013552				0.538516	0.058323
0.537015	0.008489	0.541572	-0.009057			-0.017153				0.000363			0.533981	-0.01168		0.541572	-0.006291			0.001009				-0.003273			0.533981	0.02762			0.541572	-0.023429			-0.045569				0.009832			0.533981	0.024353				0.541572	0.063872
0.540049	0.00152	0.54461	0.000623			-0.0072				0.00228			0.537015	0.016248		0.54461	-0.013796			0.003837				-0.008338			0.537015	0.02997			0.54461	-0.026918			-0.043749				0.005795			0.537015	0.020791				0.54461	0.053231
0.543083	-0.00664	0.547631	0.0112			0.010528				0.00091			0.540049	0.029102		0.547631	-0.016179			0.003132				-0.010772			0.540049	0.023701			0.547631	-0.023101			-0.037162				0.00744			0.540049	0.017901				0.547631	0.04632
0.546116	0.00159	0.550636	0.016821			0.022319				-0.00437			0.543083	0.022825		0.550636	-0.014984			-0.002518				-0.006525			0.543083	0.021455			0.550636	-0.013194			-0.028155				0.013257			0.543083	0.009875				0.550636	0.038818
0.54915	0.014785	0.553715	0.020494			0.02524				-0.005924			0.546116	0.008681		0.553715	-0.01526			-0.009496				-0.006053			0.546116	0.015387			0.553715	-0.002153			-0.014334				0.014265			0.546116	-0.00887				0.553715	0.034322
0.552184	0.021567	0.556776	0.018336			0.018552				-0.004845			0.54915	0.004424		0.556776	-0.010105			-0.00855				-0.00588			0.54915	0.00274			0.556776	0.006778			-0.007015				0.017041			0.54915	-0.00893				0.556776	0.031941
0.555218	0.013217	0.559732	0.018276			0.018812				-0.003243			0.552184	0.010424		0.559732	-0.007099			-0.00923				-0.0008			0.552184	0.004668			0.559732	0.009861			-0.004368				0.015417			0.552184	0.002463				0.559732	0.021578
0.558252	0.002034	0.562761	0.019432			0.028574				-0.009354			0.555218	0.011581		0.562761	-0.008232			-0.006557				0.000606			0.555218	0.021332			0.562761	0.009993			-0.007818				0.019199			0.555218	7.02404e-05				0.562761	0.014866
0.561286	-0.0131	0.565862	0.022601			0.035795				-0.010395			0.558252	-0.00689		0.565862	-0.0089			-0.005691				0.004074			0.558252	0.033648			0.565862	0.007666			-0.007886				0.015342			0.558252	-0.00349				0.565862	0.013314
0.56432	-0.01968	0.568859	0.027401			0.037069				-0.001571			0.561286	-0.0226		0.568859	-0.017385			-0.004088				-0.001516			0.561286	0.021804			0.568859	0.002261			-0.009945				0.008268			0.561286	-0.00753				0.568859	0.017105
0.567354	-0.01913	0.571927	0.025322			0.027062				0.008818			0.56432	-0.02173		0.571927	-0.027964			-0.006685				-0.004951			0.56432	0.004719			0.571927	-0.005335			-0.016255				0.001294			0.56432	-0.01195				0.571927	0.017024
0.570388	-0.00451	0.574978	0.022094			0.01846				0.013617			0.567354	-0.02159		0.574978	-0.030331			-0.004554				-0.002593			0.567354	-0.00346			0.574978	-0.005453			-0.019439				0.001923			0.567354	-0.00655				0.574978	0.015097
0.573422	0.008785	0.578014	0.017193			0.008058				0.015179			0.570388	-0.02723		0.578014	-0.025361			0.005122				0.001679			0.570388	-0.00962			0.578014	-0.00194			-0.020238				0.007719			0.570388	0.00041171				0.578014	0.012563
0.576456	0.002492	0.581034	0.012524			0.000522				0.012979			0.573422	-0.00767		0.581034	-0.015843			0.020598				0.006223			0.573422	-0.00124			0.581034	0.001791			-0.023557				0.016271			0.573422	0.003777				0.581034	0.010859
0.57949	0.00075919	0.584038	0.012256			-0.00041				0.0089			0.576456	0.012069		0.584038	-7.1e-05			0.034237				0.0084			0.576456	0.003431			0.584038	0.005279			-0.020329				0.01947			0.576456	0.015305				0.584038	0.010136
0.582524	0.00060023	0.587112	0.014657			0.005371				0.003579			0.57949	0.015599		0.587112	0.016207			0.041148				0.011501			0.57949	-0.01368			0.587112	0.015858			-0.009169				0.02296			0.57949	0.019128				0.587112	0.010719
0.585558	-0.00113	0.590085	0.016541			0.005027				0.007264			0.582524	0.010129		0.590085	0.032711			0.043437				0.012348			0.582524	-0.02095			0.590085	0.017095			-1e-06				0.016936			0.582524	0.023221				0.590085	0.013243
0.588592	-0.00274	0.593127	0.020149			0.008023				0.012915			0.585558	0.011868		0.593127	0.030286			0.034635				0.004531			0.585558	-0.01081			0.593127	0.014271			0.006339				0.010759			0.585558	0.02599				0.593127	0.017679
0.591626	-0.00421	0.596154	0.023607			0.012045				0.01803			0.588592	0.015835		0.596154	0.019082			0.022538				-0.006311			0.588592	0.003185			0.596154	0.012523			0.008755				0.010736			0.588592	0.019098				0.596154	0.0245
0.59466	-0.00778	0.59925	0.028105			0.017068				0.020891			0.591626	0.017363		0.59925	0.004993			0.004971				-0.021893			0.591626	0.017732			0.59925	0.014263			0.009236				0.015084			0.591626	0.020019				0.59925	0.023922
0.597694	-0.01117	0.602246	0.034626			0.024555				0.021935			0.59466	0.016209		0.602246	0.007029			-0.000957				-0.02			0.59466	0.011974			0.602246	0.009733			0.005419				0.012892			0.59466	0.024235				0.602246	0.023032
0.600728	-0.00514	0.606795	0.036592			0.028058				0.02136			0.597694	0.013288		0.606795	0.011735			-0.000786				-0.010038			0.597694	-0.01233			0.606795	0.001743			0.005052				0.001703			0.597694	0.022599				0.606795	0.015295
0.603762	0.005052												0.600728	0.006319													0.600728	-0.02915														0.600728	0.009176
0.606796	0.007489												0.603762	0.008419													0.603762	-0.02491														0.603762	0.001551
													0.606796	0.014728													0.606796	-0.00899														0.606796	0.010729
